# Supplementary material for: Antibiotic Resistance in Pacific Island Countries and Territories: A Systematic Scoping Review
Source: Antibiotics (Basel). 2019 Mar 19;8(1):29. doi: 10.3390/antibiotics8010029 (PMC6466536; doi:10.3390/antibiotics8010029)
Supplement: Supplementary file 1 [file antibiotics-08-00029-s001.zip]

Archive with 3 entries (3 files):
- antibiotics-462575-supp-1.docx
- antibiotics-462575-supp-2.docx
- antibiotics-462575-supp-3.docx
